# Supplementary material for: CTCF Regulates Erythroid Differentiation Through Control of Core Erythroid Transcription Factors
Source: Biomolecules. 2026 Apr 8;16(4):549. doi: 10.3390/biom16040549 (PMC13113740; doi:10.3390/biom16040549)
Supplement: Supplementary file 1 [file biomolecules-16-00549-s001.zip]

Archive with 1 entries (1 files):
- biomolecules-4193286-supplementary.pdf
